# Supplementary material for: Impact of Age of Onset on Survival after Hepatectomy for Patients with Colorectal Cancer Liver Metastasis: A Real-World Single-Center Experience
Source: Curr Oncol. 2022 Nov 6;29(11):8456–67. doi: 10.3390/curroncol29110666 (PMC9689561; doi:10.3390/curroncol29110666)
Supplement: Supplementary file 1 [file curroncol-29-00666-s001.zip]

Archive with 1 entries (1 files):
- curroncol-1939929-supplementary.pdf
